# Supplementary material for: Self-assembly and condensation of intermolecular poly(UG) RNA quadruplexes
Source: Nucleic Acids Res. 2024 Oct 7;52(20):12582–91. doi: 10.1093/nar/gkae870 (PMC11551768; doi:10.1093/nar/gkae870)
Supplement: gkae870_Supplemental_Files [file gkae870_supplemental_files.zip]

Archive with 3 entries (3 files):
- GUGUGU.pse
- GUGUGU_MD_simulation_3us.mp4
- Supplementary_data.pdf
